# Supplementary material for: Pre-Existing Tumoral B Cell Infiltration and Impaired Genome Maintenance Correlate with Response to Chemoradiotherapy in Locally Advanced Rectal Cancer
Source: Cancers (Basel). 2020 Aug 10;12(8):2227. doi: 10.3390/cancers12082227 (PMC7464257; doi:10.3390/cancers12082227)
Supplement: Supplementary file 1 [file cancers-12-02227-s001.zip]

Archive with 2 entries (2 files):
- Supp_Figures_Cancers_2020518.pdf
- __MACOSX/._Supp_Figures_Cancers_2020518.pdf
